# Supplementary material for: MPLs-Pred: Predicting Membrane Protein-Ligand Binding Sites Using Hybrid Sequence-Based Features and Ligand-Specific Models
Source: Int J Mol Sci. 2019 Jun 26;20(13):3120. doi: 10.3390/ijms20133120 (PMC6651575; doi:10.3390/ijms20133120)
Supplement: Supplementary file 1 [file ijms-20-03120-s001.zip]

Archive with 3 entries (2 files):
- Supplementary-Files/
- Supplementary-Files/LigandSpecificData.zip
- Supplementary-Files/UniversalData.zip
